# Supplementary material for: The role of life experience in affecting persistence: A comparative study between free-ranging dogs, pet dogs and captive pack dogs
Source: PLoS One. 2019 Apr 17;14(4):e0214806. doi: 10.1371/journal.pone.0214806 (PMC6469757; doi:10.1371/journal.pone.0214806)
Supplement: S1 Data — (XLSX) [file pone.0214806.s006.xlsx]

## Sheet: DATA
subject	group	object_type	order_test	number of tests	test_stopped	dur_manipulation	dur_interaction	latency_to_approach	notes
bandit	FRd	ball	2	2	n	0	3.8	2.6	NA
blondie	FRd	ball	1	2	n	0	10.2	2	NA
booboo	FRd	ball	2	2	n	0	1.2	2	NA
casper	FRd	ball	1	1	n	0	10.2	1.8	NA
chonik	FRd	ball	2	2	n	0	14.6	2.2	NA
drago	FRd	ball	2	2	n	0	13.4	2.6	NA
janedoe	FRd	ball	1	1	n	0	5.6	2	NA
kelpie	FRd	ball	1	1	n	0	13	1.8	NA
leo	FRd	ball	2	2	n	0	8.2	7.6	NA
lily	FRd	ball	1	2	n	0	26.4	1.8	NA
lucky	FRd	ball	1	2	n	0	8.6	1.4	NA
lunaa	FRd	ball	1	1	n	0	10.4	1.6	NA
miko	FRd	ball	1	1	n	19.4	39	2.4	NA
oddball	FRd	ball	1	1	n	0	5.8	1.6	NA
panda	FRd	ball	2	2	n	0	7.4	0.2	NA
shy	FRd	ball	1	2	n	0	5.6	4	NA
spot	FRd	ball	1	1	n	4.4	44.8	2.4	NA
whitepaws	FRd	ball	1	1	n	5	15.6	3.4	NA
willy	FRd	ball	1	1	n	0	6.4	2.4	NA
yoghi	FRd	ball	1	1	n	0	17.4	2.2	NA
aron	Pd	ball	1	2	n	3.2	7.8	2.4	NA
avanti	Pd	ball	1	2	n	1	3.4	1.2	NA
benni	Pd	ball	1	2	n	6	18	2	NA
cluni	Pd	ball	1	2	n	7	10.8	2	NA
frea	Pd	ball	2	2	n	0	5.2	1.4	NA
frodo	Pd	ball	1	2	n	1	16.6	1.8	NA
hakima	Pd	ball	2	2	n	6.4	15.2	1.2	NA
inka	Pd	ball	2	2	n	0	2	1.6	NA
kilio	Pd	ball	2	2	n	31	47	1.4	NA
kiro	Pd	ball	2	2	n	3	9.8	0.8	NA
laney	Pd	ball	1	2	n	2.6	11.4	1.4	NA
lexi	Pd	ball	1	2	n	129.4	147.6	0.6	NA
lilo	Pd	ball	1	2	n	7.6	15.6	2	NA
lisa	Pd	ball	1	2	n	0.8	10.8	1	NA
lucy2	Pd	ball	1	2	n	10	15	8.4	NA
luna	Pd	ball	1	2	n	9.8	27.8	0.8	NA
luna2	Pd	ball	1	2	n	74	122.2	1.2	NA
mago	Pd	ball	1	1	n	2.2	16.8	4.8	NA
pepper	Pd	ball	2	2	n	0.4	4.8	1	NA
snoopy	Pd	ball	1	2	n	2.8	8.4	2	NA
tika	Pd	ball	1	1	n	3.6	18.4	2.6	NA
wasabi	Pd	ball	2	2	n	0	2	1.6	NA
yuniku	Pd	ball	2	2	n	9.2	22.2	1.2	NA
bandit	FRd	bottle	2	2	n	1.6	15.8	1.6	NA
blondie	FRd	bottle	1	2	n	2.4	7	2.6	NA
booboo	FRd	bottle	2	2	n	3	20	1.6	NA
chonik	FRd	bottle	2	2	n	1	18.6	1	NA
coda	FRd	bottle	1	1	n	12	23.8	2.2	NA
drago	FRd	bottle	2	2	n	1.4	6.4	2.8	NA
freckles	FRd	bottle	1	1	n	11.8	38.6	1.8	NA
gina	FRd	bottle	1	1	n	0	1.8	2	NA
latte	FRd	bottle	1	1	n	5	13	NA	NA
leo	FRd	bottle	2	2	n	8.6	18	1.2	NA
lily	FRd	bottle	1	2	n	21.4	26.2	NA	NA
lucky	FRd	bottle	1	2	n	0	3.4	1.2	NA
mulan	FRd	bottle	1	1	n	5.2	23.2	2.4	NA
panda	FRd	bottle	2	2	n	0	6.2	1.6	NA
patch	FRd	bottle	1	1	n	11.8	19.4	1.8	NA
peanut	FRd	bottle	1	1	n	0	5.4	2.8	NA
pixie	FRd	bottle	1	1	n	47.8	64.6	1.4	NA
rosa	FRd	bottle	1	1	n	0	4.2	1.8	NA
sandy	FRd	bottle	1	1	n	326.2	343.2	1.8	object destroyed
shy	FRd	bottle	1	2	n	0	8.6	5.2	NA
socks	FRd	bottle	1	1	n	0	6	1.2	NA
tigra	FRd	bottle	1	1	n	18.2	23.2	1	NA
aron	Pd	bottle	1	2	n	0	2.4	1.4	NA
avanti	Pd	bottle	1	2	y	44.4	55	1	NA
benni	Pd	bottle	1	2	y	47.4	48.4	1.4	NA
cluni	Pd	bottle	1	2	n	12.4	14.2	1.6	NA
frea	Pd	bottle	2	2	n	77.2	82.6	1.4	NA
frodo	Pd	bottle	1	2	n	41.4	58.4	2.6	NA
hakima	Pd	bottle	2	2	n	101.8	112.8	3	NA
inka	Pd	bottle	2	2	n	0.8	6.2	10.2	NA
kilio	Pd	bottle	2	2	n	667.8	674.6	0.4	object destroyed
kiro	Pd	bottle	2	2	y	230.2	251	5.2	NA
laney	Pd	bottle	1	2	n	22.4	26.6	1.4	NA
lexi	Pd	bottle	1	2	y	106	108.4	1.2	NA
lilo	Pd	bottle	1	2	n	9.6	14.8	1.8	NA
lisa	Pd	bottle	1	2	n	1.2	4.8	1.8	NA
lucy2	Pd	bottle	1	2	n	18.6	20.2	0.8	NA
luna	Pd	bottle	1	2	n	2.6	5	0.6	NA
luna2	Pd	bottle	1	2	n	40.8	41.8	0.6	NA
mona	Pd	bottle	1	2	n	0	2.2	1.6	NA
pepper	Pd	bottle	2	2	n	1.4	5.2	1.6	NA
schoko	Pd	bottle	1	1	n	5	8.6	0.6	NA
snoopy	Pd	bottle	1	2	n	9.2	18.2	2.2	NA
wasabi	Pd	bottle	2	2	n	0	5.4	1	NA
yuniku	Pd	bottle	2	2	n	35	43.4	1	NA
meru	WSCd	ball	1	1	n	316.8	337	0.6	NA
nuru	WSCd	ball	1	1	n	16.2	26.4	0.6	NA
hiari	WSCd	ball	1	1	n	4.8	15.6	0.6	NA
zuri	WSCd	ball	1	1	n	4.6	9.2	1	NA
asali	WSCd	ball	1	1	n	4.4	11.8	0.8	NA
pepeo	WSCd	ball	1	1	n	3.8	14	0.8	NA
maisha	WSCd	ball	1	1	n	3.2	15	0.8	NA
binti	WSCd	ball	1	1	n	3	21	0.8	NA
enzi	WSCd	ball	1	1	n	2.6	7.2	1	NA
nia	WSCd	ball	1	1	n	2.6	13.2	0.8	NA
layla	WSCd	ball	1	1	n	2.2	9.2	1	NA
bora	WSCd	ball	1	1	n	1.2	6	1.2	NA
sahibu	WSCd	ball	1	1	n	0.8	4.6	1.2	NA
panya	WSCd	ball	1	1	n	0.4	4.4	1.2	NA
banzai	WSCd	ball	1	1	n	0	8.2	1.4	NA
imara	WSCd	ball	1	1	n	0	15.6	2	NA

## Sheet: Alone VS Not Alone
subject	subgroup	object_type	interaction_duration	lay_down	dur_interact_before	durat_interact_after
bamboo	alone	ball	0	n	NA	NA
bandit	alone	ball	9.4	n	NA	NA
bigears	alone	ball	0	y	NA	NA
blondie	alone	ball	10.2	n	NA	NA
booboo	alone	ball	1.2	y	NA	NA
casper	alone	ball	10.6	n	NA	NA
chonik	alone	ball	14.6	y	NA	NA
drago	alone	ball	13.4	n	NA	NA
janedoe	alone	ball	5.6	n	NA	NA
kelpie	alone	ball	15.4	n	NA	NA
leo	alone	ball	8.2	y	NA	NA
lily	alone	ball	28	y	NA	NA
lucky	alone	ball	8.6	n	NA	NA
luna	alone	ball	10.4	n	NA	NA
miko	alone	ball	39	n	NA	NA
oddball	alone	ball	19.2	n	NA	NA
panda	alone	ball	7.4	n	NA	NA
rain	alone	ball	0	n	NA	NA
shy	alone	ball	5.6	y	NA	NA
spot	alone	ball	44.8	n	NA	NA
whitepaws	alone	ball	15.6	n	NA	NA
willy	alone	ball	6.4	n	NA	NA
yoghi	alone	ball	17.4	y	NA	NA
baloo	not_alone	ball	3.8	y	3.8	0
bella	not_alone	ball	30.4	n	7.2	23.2
bora	not_alone	ball	13.2	n	9.6	3.6
brioche	not_alone	ball	7.8	y	7.8	0
cindy	not_alone	ball	50	n	0	50
coda	not_alone	ball	17.4	n	0	17.4
latte	not_alone	ball	26.4	n	13	13.4
lea	not_alone	ball	107.8	y	13.2	94.6
patch	not_alone	ball	41.8	n	6.2	35.6
pinky2	not_alone	ball	21.8	y	0	21.8
rosa	not_alone	ball	2	n	0	2
socks	not_alone	ball	15.2	n	0	15.2
titan	not_alone	ball	15.2	y	0	15.2
